# Supplementary material for: A Novel Topology-Based Candidate Reaction Prediction Approach for Gap-Fillings of Genome-Scale Metabolic Models
Source: Metabolites. 2026 Apr 12;16(4):258. doi: 10.3390/metabo16040258 (PMC13118254; doi:10.3390/metabo16040258)
Supplement: Supplementary file 1 [file metabolites-16-00258-s001.zip]

Archive with 1 entries (1 files):
- metabolites-4225114-supplementary.pdf
